# Supplementary material for: Impact of introducing fluorescent microscopy on hospital tuberculosis control: A before-after study at a high caseload medical center in Taiwan
Source: PLoS One. 2020 Apr 3;15(4):e0230067. doi: 10.1371/journal.pone.0230067 (PMC7122812; doi:10.1371/journal.pone.0230067)
Supplement: S1 Data — (XLSX) [file pone.0230067.s007.xlsx]

## Sheet: FG_20180513
Period	Year2014	Count	Adm causes	Duration	Atypical	Aexplain	Typical	Texplain	Comorbidity	Explain	Field13	FQ	Expdur	Expdur II	Final II	Field19	Delayed	Delayed II	reason	Reason II	Field24	comobidity	Field26	Neg AFB II	PosAFS	Possible	Possible II	Field30	VS [1=non-TB experts; 0=TB experts]	VS II [1=non-TB experts; 0=TB experts]	History of old TB [1=No; 0=Yes]	Hospitalized with culture-confirmed TB diagnosis [1=No; 0=Yes]	NewCancer	NewlungCa	Any malignancy [1=Yes; 0=No]	Transplant	ESRD	DM	COPD	COPD II	LiverCirrhosis	CHF	HT	HIV	Gender	Age	Cavity	_2014FF_Image	2014AFS
1	0	1	LLL tumor progression with dyspnea	2 months	1	for evaluation of lung lesions	0		1	colon cancer with lung meta		0	15	15	1	1	0		1	1			1	1	0			0	1	1	1	1	1	1	1	0	0	0	1	1	0	0	0	0	1	53	0
1	0	1	Poor appetite; generalized weakness; weight loss of 10kg; cough with whitish or blood-tinged sputum	2 months	0		1	known TB	0	.		0	3	3	1	1	0		0	4			0	0	1			1	0	0	1	1	1	1	1	0	0	0	1	1	0	0	0	0	1	70	0
1	0	1	Yellowish productive cough with chills & fever (bronchiectasis with 2nd infection)	13 days	0		1	cough >3 wks	1	Bronchiectasis with 2nd infection		0	11	11	0	0	1		1	1			1	1	0			1	1	1	1	1	0	0	0	0	0	0	1	1	0	0	0	0	0	77	0
1	0	1	Fever, vomit, dyspnea, conscious disturbance	2 days	1	cough <21 days; conscious change	0		0	.		0	3	3	1	1	0		0	4			1	1	0			1	0	0	1	1	0	0	0	0	0	1	0	0	0	0	1	0	1	58	0
1	0	1	Progressive exertional dyspnea (acute on CRI) and right leg pitting edema (Ichthyosis)	1 month	1	dyspnea for 1 month	0		1	Acute on CRI, ichthyrosis		1	64	64	0	0	1		1	1			1	1	0			1	1	1	1	1	0	0	0	0	1	0	0	0	0	0	1	0	1	67	0
1	0	1	Productive cough and dyspnea (COPD with AE)	2 weeks	1	Productive cough and dyspnea for two weeks	0		1	COPD with AE		0	16	16	0	0	1		1	1			1	1	0			1	1	1	1	1	0	0	0	0	0	0	1	1	0	0	1	0	1	86	0
1	0	1	Severe cough with yellowish sputum, dyspnea	2 days	1	Yellowish sputum and dyspnea for 2 days	0		1	COPD with AE		1	22	22	0	0	1		0	4			1	1	0			1	1	1	1	1	0	0	0	0	0	0	1	1	0	0	0	0	1	52	0
1	0	1	Dry cough, anorexia, nausea for 2-3 months; fever for 1 week, left hip pain for 2-3 days (OA of left hip)	3 months	0		1	dry cough for 2-3 months	1	.		0	80	80	1	1	0		1	1			1	1	0			1	1	1	1	1	0	0	0	0	0	1	0	0	1	0	0	0	0	74	0
1	0	1	DOE for 3-4 years --> lung pathology: diffuse pulmonary fibrosis with UIP s/p endoxan/steroid --> dyspnea and fever --> ER	1 week	1	Hypoxemic respiratory failure for 4 days	0		1	Idiopathic pulmonary fibrosis		0	10	10	1	1	0		1	1			0	0	1			1	0	0	1	1	0	0	0	0	0	1	1	1	0	0	0	0	1	63	0
1	0	1	General cachexia change and step instability for 3 days; weight loss of 4kg in recent 3 weeks	3 days	0		1	known TB	0	.		0	0	0	1	1	0		0	4			0	0	1			1	1	1	0	0	0	0	0	0	0	0	1	1	0	0	0	0	1	65	0
1	0	1	Cough for 3 months and fever for 1 month; weight loss of 3 kg in recent 3 months	3 months	0		1	r/o TB	0	.		0	0	0	1	1	0		0	4			0	0	1			1	1	1	1	1	0	0	0	0	0	0	0	0	0	0	0	0	0	21	1	CXR
1	0	1	Chronic mild cough and scanty sputum	1 year	0		1	cough >3 wks	0	.		0	18	18	0	0	1		0	4			1	1	0			1	0	0	1	1	0	0	0	0	0	0	0	0	0	0	0	0	0	48	0
1	0	1	Cough with purulent sputum, poor appetite, weight loss for months; abdominal pain for 1 day	2 months	1	abdominal pain	0		0	.		0	0	0	1	1	0		0	4			0	0	1			1	0	0	1	1	0	0	0	0	0	1	0	0	0	0	1	0	1	71	0
1	0	1	Dyspnea and right frank soreness --> ER: Pneumothorax --> admission	13 days	1	dyspnea	0		1	breast cancer with progression (lung metastatsis)		0	80	80	0	0	1		1	1			1	1	0			1	1	1	1	1	0	0	1	0	0	0	1	1	0	0	1	0	0	48	1	CXR
1	0	1	Hematemesis and tarry stool	2 days	1	Hematemesis and tarry stool for 2 days	0		1	DU with bleeding		0	44	44	0	0	1		1	1			1	1	0			1	1	1	1	1	0	0	0	0	0	0	0	0	1	0	0	0	1	45	0
1	0	1	Intermittent chest tightness for 1~2 years and aggravation for one month --> lung tumor in CXR at other H --> NTUH	3 months	1	chest tightness	0		0	.		0	9	9	1	1	0		0	4			1	1	0			1	0	0	1	1	0	0	0	0	0	0	0	0	0	0	0	0	0	35	0
1	0	1	Cough with whitish sputum followed by fever	12 days	0		1	known TB	0	.		0	0	0	1	1	0		0	4			0	0	1			1	0	0	1	1	0	0	1	0	0	0	1	1	0	0	0	0	1	79	1	CT
1	0	1	Dry cough since 11/8 followed by fever --> ER --> pneumonia with respiratory failure	3 days	1	cough for 6 days	0		0	.		1	21	21	1	1	0		0	4			1	1	0			1	0	0	1	1	0	0	0	0	0	0	0	0	1	0	0	0	1	53	0
1	0	1	Anorexia, poor appetite, weight loss, and diarrhea (pancreatic head cancer)	1 year	1	Anorexia, poor appetite, weight loss, and diarrhea	0		1	pancreatic cancer		0	32	32	1	1	0		1	1			1	1	0			0	1	1	1	1	1	0	1	0	0	0	0	0	0	0	0	0	1	71	0
1	0	1	Fever, dysuria, frequency, and uergency (UTI)	3 days	1	spiking fever for 3 days	0		0	.		0	89	89	1	1	0		1	1			1	1	0			1	1	1	1	1	0	0	0	1	1	0	0	0	0	0	0	0	1	70	0
1	0	1	Diarrhea, fever, short of breath after anti-TB drug starting on 9/26 for suspicion of pulmonary TB (chronic cough with dyspnea)	12 days	0		1	known TB	0	.		0	20	20	0	0	1		0	4			1	1	0			1	1	1	1	1	0	0	0	0	1	1	0	0	0	0	1	0	1	64	0
1	0	1	Fever	20 days	0		1	CXR r/o TB	0	.		0	27	27	0	0	1		0	4			1	1	0			1	1	1	0	1	0	0	0	0	0	0	0	0	0	0	0	0	0	63	0
1	0	1	DOE, cough with yellowish sputum (COPD with 2nd infection)	7 days	1	Shortness of breathing for 1 week	0		1	COPD with 2nd infection		0	25	25	0	0	1		1	1			1	1	0			1	1	1	0	1	0	0	0	0	0	0	1	1	0	0	0	0	1	81	0
1	0	1	MDRTB for surgical intervention		0		1	known TB	0	.		0	19	19	1	1	0		0	4			1	1	0			1	0	0	0	0	0	0	0	0	0	0	1	1	0	0	0	0	0	26	0
1	0	1	Progressive dyspnea and cough with yellowish sputum	3 weeks	1	Progressive dyspnea and cough with yellowish sputum, r/o lung meta	0		1	COPD with 2nd infection		0	7	7	0	0	1		0	4			1	1	0			1	1	1	1	1	0	0	1	0	0	0	1	1	0	0	0	0	1	72	0
1	0	1	Headache,cough with yellowish sputums and fever for 10 days followed by skin rash for 1 day	10 days	1	fever and skin rash	0		0	.		0	9	9	0	0	1		0	4			1	1	0			1	0	0	1	1	0	0	0	0	0	0	0	0	0	0	0	0	1	76	0
1	0	1	General weakness, fever, dry cough and abdominal pain	10 days	1	general weakness, fever, dry cough and abdominal pain for 10+ days	0		0	.		0	12	12	0	0	1		0	4			1	1	0			1	0	0	1	1	0	0	0	0	0	1	1	1	0	0	1	0	1	81	0
1	0	1	Fever up to 39C and cough with blood-tinged sputum	1 day	0		1	known TB	0	.		0	32	32	0	0	1		0	4			1	1	0			1	0	0	1	1	0	0	0	0	0	1	0	0	1	0	0	0	1	70	0
1	0	1	Conscious change	2 days	1	conscious change	0		0			0	20	20	0	0	1		1	1			1	1	0			1	1	1	1	1	0	0	1	0	1	0	0	0	0	0	1	0	1	72	0
1	0	1	Short of breath, cough, general weakness --> other hospital: pleural effusion	1 month	0		1	cough >3 weeks	0	.		0	43	43	0	0	1		0	4			1	1	0			1	1	1	1	1	0	0	1	0	0	0	1	1	0	0	0	0	1	74	0
1	0	1	Exertional dyspnea (COPD with AE)	4 days	1	dyspnea	0		1	COPD with AE		0	14	14	0	0	1		1	1			1	1	0			1	1	1	1	1	0	0	0	0	0	0	1	1	0	0	0	0	1	78	0
1	0	1	Can't be wake up after a snap (brain stem stroke)	1 day	1	conscious change	0		1	Brainstem stroke		1	61	61	0	0	1		1	1			1	1	0			1	1	1	1	1	0	0	0	0	0	0	0	0	0	0	1	0	0	82	0
1	0	1	Epigastralgia, nausea, fever, poor appetite, easy fatigue, dry cough, watery diarrhea	3 weeks	1	Epigastralgia, nausea, fever, poor appetite, easy fatigue, dry cough, watery diarrhea	0		0	.		1	19	19	1	1	0		0	2			1	1	0			1	0	0	1	1	0	0	0	0	0	0	0	0	0	0	0	1	1	40	0
1	0	1	RUL tumor s/p anti-TB, but tumor progressed	3 months	1	enlarging RUL tumor	0		0	.		0	3	3	1	1	0		0	4			1	1	0			1	0	0	1	1	0	0	0	0	0	0	0	0	0	0	0	0	0	39	0
1	0	1	Productive cough for 1 month, fever for 1 week, dyspnea in 2 days (empyema) --> TGV --> NTUH	1 week	0		1	cough >3 weeks	0			1	48	48	1	1	0		0	4			1	1	0			1	1	1	1	1	0	0	0	0	0	0	0	0	0	0	0	0	1	78	1	CXR
1	0	1	Back deformity after trauma for 1 year with progression; T9-T10 thoracic kyphosis r/o TB spine	1 year	1	TB spine	0		0			0	28	28	1	1	0		1	1			1	1	0			1	1	1	1	1	0	0	0	0	0	0	0	0	0	0	0	0	0	10	1	CXR
1	0	1	Right knee pain and weakness for 1+ month (bone pathology: carcinoma, metastatic)	1 month	1	massive residual urine (bladder cancer)	0		1	bladder cancer		0	53	53	1	1	0		1	1			1	1	0			1	1	1	1	1	1	0	1	0	0	1	0	0	0	0	1	0	0	75	1	CT
1	0	1	Swallowing difficulty for more than one month	1 month	1	Swallowing difficulty for more than one month	0		1	Esophageal cancer		0	36	36	1	1	0		1	1			1	1	0			1	0	0	1	1	1	0	1	0	0	1	0	0	0	0	0	0	1	55	0
1	0	1	Chronic cough since April --> CXR: nodular lesion s/p empirical anti-TB for 2 months but the lesion got enlarged	2 months	0		1	known TB	0			1	10	10	0	0	1		0	4			1	1	0			1	0	0	1	1	0	0	0	0	0	0	0	0	0	0	0	0	0	28	0
1	0	1	Lung tumor found on follow-up CxR films in July, 2000 (Lung Ca); no fever no weight loss		1	lung mass	0		1	Lung caner		0	26	26	0	0	1		0	4			1	1	0			1	0	0	0	1	1	1	1	0	0	0	0	0	0	0	0	0	1	61	0
1	0	1	For surgical treatment for his TB empyema		0		1	known TB	0			0	3	3	1	1	0		0	4			1	1	0			1	0	0	0	0	0	0	0	0	0	0	1	1	0	0	0	0	1	74	1	CT
1	0	1	2000/11 admitted to other H due to aspiration pneumonia -> dyspnea with CO2 rentention s/p ET --> NTUH for bronchoscopy		1	repeated aspiration pneumonia with CO2 retention	0		1	Gr II subglottic stenosis with mil/d laryngomalacia		0	44	44	0	0	1		0	4			0	0	1			1	1	1	1	1	0	0	0	0	0	0	1	1	0	0	0	0	1	1	0
1	0	1	weakness and fever	2 weeks	1		0		1	Lymphoma for C/T		1	26	26	0	0	1		1	1			1	1	0			1	1	1	1	1	1	0	1	0	0	0	0	0	0	0	0	0	1	81	0
1	0	1	N/V, fever, splenomegaly, worsening SP	1 moth	1	Slowly progressive gait disturbance (spastic paralysis of unknown etiology)	0		1	Spastic paraparesis		1	25	25	0	0	1		1	1			1	1	0			1	1	1	1	1	0	0	0	0	0	0	0	0	0	0	0	0	1	23	0
1	0	1	Spiking fever with mild rhinorrhea (febrile neutropenia)	1 day	1	Spiking fever with mild rhinorrhea (febrile neutropenia)	0		1	FN after BMT		1	98	98	1	1	0		1	1			1	1	0			1	0	0	1	1	0	0	1	1	0	0	0	0	0	0	0	0	0	18	0
1	0	1	Tenderness, swelling, and erythematous change over left big toe (DM foot with cellulitis s/p OP)	5 days	1	TB foot	0		1	DM foot with cellulitis		0	45	45	0	0	1		1	1			1	1	0			1	1	1	0	1	0	0	0	0	0	1	0	0	0	0	0	0	1	51	0
1	0	1	Persistent tongue ulcer	2 days	1	Persistent tongue ulcer	0		0			0	8	31	0	1	0		1	1			0	0	1			1	1	1	1	1	0	0	1	0	0	0	1	1	0	0	1	0	1	74	1	CT
1	0	1	Oral pain, poor nutrition, and general weakness	1 month	1	Oral pain, poor nutrition, and general weakness	0		1	Tongue cancer s/p CCRT r/o lung meta		0	3	3	1	1	0		0	4			0	0	1			1	1	1	1	1	1	1	1	0	0	0	1	1	0	0	0	0	0	50	1	CXR
1	0	1	Progressive numbness at bilateral upper limbs after traffic accident (cervical OPLL)	7 months	1	Progressive numbness at bilateral upper limbs after traffic accident (cervical OPLL)	0		1	Ossification of posterior longituidinel ligment		1	57	57	1	1	0		1	1			1	1	0			1	1	1	1	1	0	0	1	0	0	0	0	0	0	0	0	0	1	64	1	CXR
1	0	1	Productive cough with whitish yellow sputum, neck LAP, fever, night sweating, weight loss of 8kg	6 months	0		1	known TB	0	.		0	0	0	1	1	0		0	4			0	0	1			0	0	0	1	1	0	0	0	0	0	0	0	0	0	0	0	0	1	18	1	CXR
1	0	1	Persistent dyspnea , productive cough , poor appetite, progressive hoarseness since Sep 2001 --> ER progressive dyspnea (airway obstruction by tumor with CO2 rentension) s/p ET failed --> tracheostomy	1 month	1	Persistent dyspnea , productive cough , poor appetite, progressive hoarseness since Sep 2001 --> ER progressive dyspnea (airway obstruction by tumor with CO2 rentension) s/p ET	0		1	Airway obstruction by Laryngeal cancer with CO2 rentension		0	22	22	0	0	1		1	1			1	1	0			1	1	1	1	1	0	0	1	0	0	1	0	0	0	0	1	0	1	76	0
1	0	1	Intermittent hymoptysis for 1 month and right chest pain for 1 week	1 month	0		1	known TB	0	.		0	7	7	1	1	0		0	4			1	1	0			0	1	1	1	0	0	0	0	0	0	0	0	0	0	0	1	0	1	79	0
1	0	1	Fever and cough with yellowish sputum --> ER, CXR: pneumomina	5 days	1	cough <3 weeks	0		0	.		0	10	10	0	0	1		0	4			1	1	0			1	0	0	1	1	1	0	1	0	0	1	0	0	0	0	0	0	1	71	0
1	0	1	Poor appetitie and general abdominal distension for 1 month (Omenten: ademocarcinoma, metastatic)	1 month	1	Poor appetitie and general abdominal distension for 1 month	0		1	Omenten: ademocarcinoma, metastatic		0	49	49	1	1	0		1	1			1	1	0			1	1	1	1	1	1	0	1	0	0	0	0	0	0	0	0	0	1	78	0
1	0	1	Exacerbation of cough	4 months	0		1	known TB	0	.		0	28	28	1	1	0		0	4			1	1	0			1	0	0	0	0	0	0	0	0	0	0	1	1	0	0	0	0	1	66	0
1	0	1	cough for several months	several months	0	Poor oral intake, nausea,vomiting, and weight loss of 6 kg	1		1	NPC with suspicion of lung meta		0	67	67	0	0	1		1	1			1	1	0			1	1	1	1	1	0	0	1	0	0	1	0	0	0	0	0	0	1	72	0
1	0	1	Productive cough	2 weeks	1	cough <3 weeks	0		0			0	97	97	1	1	0		1	1			0	0	1			1	1	1	1	1	0	0	0	0	0	0	0	0	0	1	0	0	1	71	0
1	0	1	For surgical intervention of MDR TB		0		1	known TB	0	.		0	3	3	1	1	0		0	4			1	1	0			1	0	0	0	0	0	0	0	0	0	1	1	1	0	0	1	0	1	52	1	CXR
1	0	1	A left lung nodule was noted incidentally in Nov 2001 during OPD F/U for HCC (HCC pulmonary meta); cough with sputum since Oct 2001		0		1	Cough >3 weeks	1	HCC with lung meta		0	20	20	0	0	1		0	4			1	1	0			1	0	0	1	1	1	1	1	0	0	0	0	0	0	0	0	0	1	59	0
1	0	1	Productive cough recurred and sputum culture grew MDRTB Oct 2000 --> NTUH for surgery		0		1	known TB	0	.		1	4	4	1	1	0		0	4			0	0	1			0	0	0	0	0	0	0	0	0	0	0	1	1	0	0	0	0	1	51	1	CXR
1	0	1	Slow growing right neck mass noted for 1 year s/p biopsy at other H: cancer --> referred to NTUH for search of primary Ca (tonsilar ca with neck metatsasis)		1	tonsilar lesion	0		1	Biopsy of the tonsilar lesion		0	8	8	0	0	1		1	1			0	0	1			1	1	1	1	1	1	0	1	0	0	0	0	0	0	0	0	0	1	53	0
1	0	1	Fever with cough since 3 months	3 months	0		1	cough >3 weeks	0	.		0	8	8	1	1	0		0	4			0	0	1			1	1	1	1	1	0	0	0	0	0	1	0	0	0	0	0	0	1	51	0
1	0	1	High fever and generalized skin rashes for 8 days (toxicoderma); elevated LFT was also noted after anti-TB on Nov 8	8 days	0		1	known TB	0	.		0	58	58	0	0	1		0	2			1	1	0			0	0	0	0	0	0	0	0	0	0	0	0	0	1	0	1	0	1	51	0
0	1	1	Conscious disturbance (COPD with AE)		1	Conscious disturbance	0		1	Conscious disturbance (COPD with AE)	0	0	10	47	0	0	1	1	4	0			1	1	0	1	0	1	0	1	0	1	0	0	0	0	0	1	1	1	0	0	0	0	1	98	0		1
0	1	1	fever for 2 weeks	2weeks	1	fever for 2 weeks; pleural effusion	0		0		0	1	9	30	1	0	1	1	4	0			1	1	0	0	1	1	0	0	1	1	0	0	0	0	0	1	0	0	0	0	1	0	1	93	0		1
0	1	1	hematuria	2 months	1	hematuria	0		1	BPH	0	0	8	8	0	0	1	1	1	1			1	0	1	1	0	1	1	1	0	1	0	0	0	0	0	1	0	0	0	0	0	0	1	86	0		0
0	1	1	cough for 6 weeks	6 weeks	0		1	cough >3 weeks	0		0	1	1	1	1	1	0	1	4	0			1	0	1	1	0	0	1	1	1	1	0	0	0	0	0	0	0	0	0	0	1	0	1	61	0		0
0	1	1	fever for 1 day	1 day	1	Fever for 1 day	0		0		0	1	2	2	1	1	0	1	4	0			0	0	1	1	0	1	1	1	0	1	0	0	0	0	0	1	0	0	0	0	1	0	1	100	0		0
0	1	1	anti-TB SAE		0		1	known TB	0		0	0	0	0	1	1	0	0	3	0			1	1	0	1	0	0	0	0	0	0	0	0	0	0	0	1	0	0	0	0	0	0	1	89	0		1
0	1	1	UTI	3 days	1	General malaise and loss of appetite for 3 days	0		0		0	1	20	20	0	0	1	1	1	1			1	0	1	0	1	1	1	1	1	1	0	0	0	0	0	0	0	1	0	1	0	0	0	72	0		0
0	1	1	general weakness for 2 months		0	general weakness for 2 months	1	known TB (ASF Pos)	1	gastric cancer	1	0	14	14	1	1	0	1	1	1			0	0	1	1	0	0	1	1	1	1	0	0	1	0	0	0	0	0	0	0	0	0	1	88	0		0
0	1	1	fever and cough; weight loss and hand tremors for weeks, and fever for one day; AFS Pos before admission	weeks	0		1	known TB (ASF Pos)	0		0	0	2	2	1	1	0	1	4	0			0	0	1	0	1	1	1	1	1	1	0	0	0	0	0	0	0	0	0	0	0	0	0	25	0		0
0	1	1	Fever,Diarrhea	1 day	0		1	known TB (ASF Pos)	0		0	0	3	3	1	1	0	1	1	1			0	0	1	0	1	1	1	1	1	1	0	0	0	0	0	1	0	0	0	0	1	0	0	87	0		0
0	1	1	Fever	2 days	0		1	known TB (ASF Pos)	0		0	1	0	0	1	1	0	0	2	0			0	0	1	1	0	0	0	0	1	0	0	0	0	0	0	1	0	0	0	0	1	0	1	77	0		0
0	1	1	Foe scheduled tracheal stent removal		1	treacheal tumor	0		1	Trachea, tumor, atypical epithelioid/histiocytoid cell tumor, favor malignancy	1	0	15	21	0	0	1	1	4	0			1	1	0	0	1	1	1	1	1	1	1	0	1	0	0	0	0	0	0	0	0	0	0	86	0		1
0	1	1	Bilateral lung nodule noted for an year, suspected metastasis; dry cough for 1 year	1 year	0		1	cough >3 weeks	1	colon cancer with lung meta	1	0	6	6	0	0	1	1	4	0			1	1	0	0	1	1	1	1	1	1	0	1	1	0	0	0	0	0	0	0	0	0	1	87	0		1
0	1	1	fever for 1 day and cough for one week; RLL consolidation with cavitation and pos AFS		0		1	known TB (ASF Pos)	0		0	0	1	1	1	1	0	1	4	0			0	0	1	1	0	0	0	0	1	1	0	0	0	0	0	0	0	0	0	0	1	0	1	77	1	CXR	0
0	1	1	fever and dyspnea for 2 weeks; Pos AFS	2 weeks	0		1	known TB (ASF Pos)	0		0	1	4	4	1	1	0	1	4	0			0	0	1	1	0	0	0	0	1	1	0	0	0	0	0	0	0	0	0	0	0	0	0	71	0		0
0	1	1	Intermittent abdominal pain for 3 months	3 months	1	Intermittent abdominal pain	0		1	PD tube dysfunction	0	0	21	21	1	1	0	1	1	1			1	1	0	0	1	1	1	1	1	1	0	0	0	0	1	1	0	0	0	0	1	0	0	59	0		1
0	1	1	Hoarseness for 5 weeks	5 weeks	1	Hoarseness for 5 weeks	0		0		0	0	3	3	0	0	1	1	1	1			1	1	0	0	1	1	1	1	1	1	0	0	0	0	0	0	0	0	0	0	0	0	1	67	0		1
0	1	1	Low back soreness and right calf pain for months		1	Low back soreness and right calf pain for months	0		1	Lumbar spondylosis	0	0	2	2	0	0	1	1	1	1			1	1	0	0	1	1	1	1	1	1	0	0	0	0	0	1	0	0	0	0	0	0	0	68	0		1
0	1	1	Productive cough for 2 weeks	2 weeks	0		1	known TB (ASF Pos)	0		0	0	2	2	1	1	0	1	4	0			0	0	1	1	0	0	1	1	0	1	0	0	0	0	0	0	0	0	0	0	1	0	1	81	0		0
0	1	1	Dyspna for days (UTI and AMI with shock)	days	1	Dyspnea	0		1	CAD with NSEMI and respiratory failure	0	1	38	48	0	0	1	1	1	1			1	1	0	0	1	1	1	1	1	1	0	0	0	0	0	1	0	0	0	0	1	0	1	72	0		1
0	1	1	Fever, short of breathe, general weakness for 1 week	1 week	1	Influenza	0		0		0	0	17	17	0	0	1	1	4	0			1	1	0	0	1	1	0	0	1	1	0	0	0	0	0	0	0	0	0	0	0	0	1	20	0		1
0	1	1	Both lower limbs numbness since 12/17		1	Both lower limbs numbness since 12/17	0		1	Cancer with spine meta	1	0	2	2	1	1	0	1	1	1			0	0	1	1	0	0	0	0	1	1	1	0	1	1	0	0	0	0	0	0	1	0	0	61	0		0
0	1	1	Poor control of hypertension after TB medicine		0		1	known TB	0		1	0	0	0	1	1	0	0	3	0			0	0	1	1	0	1	1	1	1	0	0	0	1	0	0	0	0	0	0	0	1	0	0	76	0		0
0	1	1	cough for 1 month; LMD R/O TB	1 month	0		1	LMD r/o TB	0		0	0	0	0	1	1	0	0	4	0			0	0	1	1	0	0	1	1	1	1	0	0	0	0	0	0	0	0	0	0	0	0	0	31	1	CT	0
0	1	1	Bil. lung shadows on CXR at LMD		1	lung nodules	0		0		0	0	4	4	0	0	1	1	4	0			0	1	0	0	1	1	1	1	1	1	0	0	0	0	0	0	0	0	0	0	0	0	0	35	0		1
0	1	1	dyspnea s/p intubation	1 day	1	dyspnea with RF	0		0		0	0	1	5	1	1	0	1	4	0			0	0	1	0	1	1	0	0	1	1	0	0	0	0	0	1	0	0	0	0	1	0	0	67	0		0
0	1	1	For scheduled esophageal stent insertion		1	dysphagia	0		1	For scheduled esophageal stent insertion	1	0	1	1	1	1	0	1	1	1			0	1	0	0	1	1	1	1	1	1	0	0	1	0	0	0	0	0	0	0	0	0	1	63	0		1
0	1	1	Lung mass for OP	2-3 days	1	OP for lung cancer	0		1	Lung cancer	1	0	18	20	1	1	0	1	1	1			1	1	0	1	0	0	1	1	1	1	1	1	1	0	0	1	0	0	0	0	1	0	1	68	0		1
0	1	1	multiple lung nodules in both lungs		1	workup for lung nodules	0		1	Lung cancer	1	0	8	8	0	0	1	1	4	0			0	1	0	0	1	1	0	1	1	1	0	0	1	0	0	1	0	0	0	0	0	0	1	75	0		1
0	1	1	acute cholangitis (intermittent fever for 2 months)		1	lung nodules r/o meta	0		1	bladder cancer r/o lung meta	0	0	14	14	0	0	1	1	1	1			1	1	0	0	1	1	1	1	1	1	0	0	0	0	0	0	0	0	0	0	1	0	1	66	0		1
0	1	1	Intermittent fever and dyspnea for 1 month	1 month	0	fever for 1 month with respiratory failure	1	r/o miliary TB	0		0	1	0	11	1	1	0	1	4	0			0	0	1	1	0	0	0	0	1	1	0	0	0	0	0	0	0	0	0	0	1	0	0	76	0		0
0	1	1	night fever for one month, pneumonia	1 month	0	Fever for 1 month	1	Postive AFS	0		0	0	4	4	1	1	0	1	4	0			0	0	1	1	0	0	1	1	1	1	0	0	0	0	0	0	0	0	0	0	1	0	1	74	1	CT	0
0	1	1	pneumonia, accidental findings	1 month	1	Lung mass	0		0		0	0	6	6	0	0	1	1	4	0			0	1	0	0	1	1	1	1	1	1	0	0	0	1	0	0	0	0	0	0	0	0	1	36	0		1
0	1	1	Right lower back mass for several months.	several months	1	spine TB	0		0		0	0	12	12	0	0	1	1	1	1			1	1	0	0	1	1	1	1	1	1	0	0	0	0	0	0	0	0	0	0	0	0	1	28	0		1
0	1	1	cough with sputum for 4 months	4 months	0		1	Postive TB PCR	0		1	0	0	0	1	1	0	0	4	0			0	0	1	1	0	0	1	1	0	0	0	0	1	0	0	0	0	0	0	0	0	0	1	71	0		0
0	1	1	General weakness and fever for 4 days; cough for few weeks	5 days	0		1	r/o TB	0		0	0	0	0	1	1	0	0	3	0			0	0	1	1	0	0	0	0	1	1	0	0	0	0	0	0	0	0	0	0	0	0	1	86	1	CT	0
0	1	1	右腋下以下痛，無法出力 (Pain over right chest wall for more than one month)	1 month	1	lung tumors	0		0		0	0	5	5	0	0	1	1	1	1			0	1	0	0	1	1	1	1	1	1	0	0	0	0	0	1	0	0	0	0	0	0	1	73	0		1
0	1	1	chronic cough for 1 month	1 month	0		1	Postive AFS	0		0	0	1	1	1	1	0	1	4	0			0	0	1	1	0	0	0	0	1	1	0	0	0	0	0	0	0	0	0	0	0	0	1	30	0		0
0	1	1	Hepatic lesion, R/O HCC in LC		1	workup for liver nodule	0		1	liver cirrhosis with nodule, r/o HCC	0	0	8	8	0	0	1	1	1	1			1	1	0	0	1	1	1	1	1	1	0	0	0	0	0	0	0	0	1	0	0	0	1	52	0		1
0	1	1	chest pain (CAD with AMI)	5 days	1	chest pain	0		1	CAD, 3VD, s/p POBAS to RCA, LCx, and LAD	0	0	6	15	0	0	1	1	1	1			0	0	1	0	1	1	1	1	1	1	0	0	0	0	0	0	0	0	0	1	0	0	1	81	0		0
0	1	1	Hematuria (UTI) and shortness of breath (IP or pneumonia)	days	1	hematuria and SOB	0		1	IP with 2nd infection	1	0	25	25	1	1	0	1	1	1			0	0	1	0	1	1	1	1	1	1	0	0	1	0	0	0	1	1	0	0	0	0	1	89	0		0
0	1	1	Progressive dyspnea and edema over limbs (ESRD requiring HD)	1 month	1	DOE due to pleural effusion	0		1	ESRD with poor compliance; liver cirrhosis with poor drug compliance	0	0	16	26	0	0	1	1	1	1			0	1	0	0	1	1	1	0	1	1	0	0	0	0	1	0	0	0	0	0	1	0	1	78	0		1
0	1	1	Hoarseness for 2 months	2 months	1	hoarseness	0		0		0	0	2	2	0	0	1	1	1	1			0	1	0	0	1	1	1	1	1	1	0	0	0	0	0	0	0	0	0	0	0	0	1	70	0		1
0	1	1	Pneumonia		1	pleural effusion	0		0		0	1	39	48	0	0	1	1	4	0			1	1	0	1	0	1	0	0	0	1	0	0	0	0	0	0	1	1	0	0	0	0	1	84	0		1
0	1	1	fever and productive cough for 1 day		0		1	CXR r/o TB, Pos AFS	1	poor controled DM	0	0	4	4	1	1	0	1	4	0			0	0	1	0	1	1	1	1	1	1	0	0	0	0	0	1	0	0	0	0	1	0	1	64	0		0
0	1	1	Acute onset of right side weakness and aphasia on 2014/07/05 morning		1	Acute onset of right side weakness and aphasia	0		1	Admitted due to CVA	0	1	41	44	1	0	1	1	1	1			0	1	0	0	1	1	1	1	1	1	0	0	0	0	0	1	0	0	0	0	1	0	1	91	0		1
0	1	1	Lung tumor		1	workup for lung tumor	0		0		0	1	11	14	1	1	0	1	4	0			1	0	1	0	1	1	1	1	1	1	0	0	0	0	0	0	0	0	0	0	0	0	1	78	0		0
0	1	1	Occasional cough for more than 3 years		1	workup for lung tumor	0		0		0	0	3	3	1	0	1	1	4	0			0	0	1	0	1	1	1	1	1	1	0	0	0	0	1	1	1	1	0	0	1	0	1	68	0		0
0	1	1	Left chest pain		1	left chest pain	0		0		0	0	3	3	0	0	1	1	1	1			1	1	0	0	1	1	1	1	1	1	0	0	0	0	0	1	0	0	0	0	0	0	1	43	0		1
0	1	1	brain lesion --> fever for 2 days (aspiration pneumonia)	2 days	1	fever for 2 days	0		0		0	1	4	4	1	1	0	1	1	1			0	0	1	1	0	0	1	1	1	1	0	0	0	0	0	0	0	0	0	0	0	0	0	84	0		0
0	1	1	Dyspnea and tarry stool three time		0		1	cough >3 weeks	1	HCC with tarry stool	1	0	17	17	0	0	1	1	4	0			1	1	0	1	0	1	1	1	0	1	0	0	1	0	0	1	0	0	0	0	1	0	1	90	0		1
0	1	1	Pneumonia		0		1	Postive AFS	0		0	0	0	0	1	1	0	0	4	0			0	0	1	1	0	0	0	0	1	1	0	0	0	0	0	0	0	0	0	0	0	0	1	25	1	CXR	0
0	1	1	Fever and intermittent conciousness drowsy	2 days	0	Fever and intermittent conciousness drowsy for 2 days	1	CXR r/o miliary TB	0		0	1	2	2	1	1	0	1	4	0			0	0	1	1	0	0	1	1	1	1	0	0	0	0	0	0	0	0	0	0	0	0	1	77	0		0
0	1	1	Sternal wound erythematous change and tenderness		1	sternal wound TB	0		1	CAD s/p CABG with infection	0	1	51	51	0	0	1	1	1	1			1	1	0	0	1	1	1	1	1	1	0	0	0	0	0	1	0	0	0	1	0	0	1	55	0		1
0	1	1	weight loss, pneumonia		1	lung tumor	0		0		0	0	7	7	0	0	1	1	4	0			1	1	0	0	1	1	1	1	1	1	0	0	0	0	0	1	0	0	0	0	1	0	1	83	0		1
0	1	1	blurred vision of both eyes (NKHS)		0		1	r/o TB	1	metformin related lactic acidosis	0	0	6	6	1	0	1	1	1	1			0	1	0	0	1	1	1	1	1	1	0	0	0	0	0	1	0	0	0	0	1	0	1	73	0		1
0	1	1	Exertional dyspnea and back pain	1 month	1	Exertional dyspnea and back pain	0		1	AML, M1, newly diagnosed	1	0	27	27	1	0	1	1	1	1			1	1	0	0	1	1	1	1	1	1	0	0	1	0	0	0	0	0	0	0	0	0	1	39	0		1
0	1	1	Pneumonia		1	lung tumor	0		0		0	0	7	7	0	0	1	1	4	0			1	1	0	0	1	1	1	1	1	1	0	0	0	0	0	1	0	0	0	0	0	0	1	74	0		1
0	1	1	FUO, SLE?		1	conscious disturbance; TB meningitis	0		1	lupus encephalopathy	0	0	48	62	0	0	1	1	2	0			1	1	0	0	1	1	1	0	1	1	0	0	0	0	0	0	0	0	0	0	0	0	0	54	0		1
0	1	1	TB isolateion		0		1	Postive AFS	0		0	0	0	0	1	1	0	0	3	0			0	0	1	1	0	0	0	0	1	0	0	0	0	0	0	0	0	0	0	0	0	1	1	76	0		0
0	1	1	Pulmonary lesion		1	DOE for 2 months; productive cough for 10 days	0		1	Lung cancer, newly diagnosed	1	0	9	9	0	0	1	1	4	0			1	1	0	0	1	1	0	0	1	1	1	1	1	0	0	0	0	1	0	0	1	0	1	87	0		1
0	1	1	vomit		0		1	Postive AFS	1	Esophageal cancer	1	0	2	2	1	1	0	1	1	1			0	1	0	1	0	0	1	1	1	1	1	0	1	0	0	0	0	0	0	0	0	0	1	72	1	CT	1
0	1	1	pulmonary lesion		1	lung tumor	0		0		0	0	11	11	0	0	1	1	4	0			0	1	0	0	1	1	1	1	1	1	0	0	0	0	0	1	0	0	0	0	0	0	1	58	1	CT	1
0	1	1	pulmonary lesion		0		1	Postive AFS	0		0	0	0	0	1	1	0	0	4	0			0	0	1	1	0	0	0	0	1	0	0	0	0	0	0	0	0	0	0	0	0	0	1	50	0		0
0	1	1	For scheduled chemotherapy		1	pleural effusion	0		1	prostate ca for C/T	1	0	30	30	0	0	1	1	1	1			0	1	0	0	1	1	1	1	1	1	0	0	1	0	0	0	0	0	0	1	0	0	1	72	0		1
0	1	1	Pulmonary lesion	3 weeks	0		1	Cough >3 weeks	0		0	0	0	0	1	1	0	0	4	0			1	0	1	1	0	0	0	0	1	1	0	0	0	0	0	0	0	0	0	0	0	0	1	56	0		0
0	1	1	Cough	3 months	0		1	cough >3 weeks; pos AFS	0		0	0	0	0	1	1	0	0	4	0			0	0	1	1	0	0	1	1	1	1	0	0	0	0	0	0	0	0	0	0	0	0	1	52	1	CXR	0
0	1	1	Dyspnea; a mediastinal mass	3 months	1	lung tumor; mediastinal TB	0		0		0	0	9	9	0	0	1	1	1	1			1	1	0	0	1	1	1	1	1	1	0	0	0	0	0	1	0	0	0	0	1	0	0	80	0		1
0	1	1	dyspnea, CHF		1	TB pericarditis	0		0		0	0	1	1	1	1	0	1	1	1			1	1	0	0	1	1	1	0	1	1	0	0	0	0	0	0	0	0	0	0	0	0	1	15	0		1
0	1	1	Dysphagia for 1 month	1 month	0		1	r/o TB	0		0	1	3	4	1	0	1	1	1	1			1	1	0	1	0	1	1	1	0	1	0	0	0	0	0	0	0	0	0	0	0	0	0	45	0		1
0	1	1	lung tumor		1	lung tumor	0		0		0	0	14	14	1	0	1	1	4	0			1	1	0	1	0	0	1	1	1	0	0	0	0	0	0	0	0	0	0	0	0	0	1	55	0		1
0	1	1	hemoptysis, pneumonia		0		1	r/o TB by PCR	0		0	0	4	4	1	1	0	1	4	0			1	1	0	1	0	0	0	0	1	0	0	0	0	0	0	0	0	0	0	0	0	0	0	42	0		1
0	1	1	chest pain		1	chest tightness	0		1	CAD, 2VD, NSTEMI s/p POBAS to LAD	0	0	8	8	0	0	1	1	1	1			1	1	0	0	1	1	1	1	1	1	0	0	0	0	0	0	0	0	0	0	1	0	1	47	0		1
0	1	1	Enlarged neck mass with dysphagia		1	Enlarged neck mass with dysphagia	0		1	DLBL s/p C/T for SVC syndrome	1	0	61	61	1	1	0	1	1	1			0	0	1	0	1	1	1	1	1	1	0	0	1	0	0	0	0	0	0	0	0	0	1	41	0		0
0	1	1	cough	3 weeks	0		1	r/o TB	0		0	0	0	0	1	1	0	0	4	0			0	0	1	1	0	0	0	0	1	1	0	0	0	0	0	0	0	0	0	0	0	0	1	54	1	CT	0
0	1	1	Fever, pneumonia		0		1	r/o TB	0		0	0	0	0	1	1	0	0	4	0			0	0	1	1	0	0	1	1	0	1	0	0	0	0	0	0	0	0	0	0	0	0	1	51	1	CT	0
0	1	1	DOE, pneumonia		0		1	r/o TB	0		0	0	0	0	1	1	0	0	4	0			0	0	1	1	0	0	1	1	1	1	0	0	0	0	0	0	0	0	0	0	0	0	1	73	0		0
0	1	1	FUO		1	fever	0		0		0	0	12	12	1	0	1	1	2	0			0	0	1	0	1	1	0	0	1	1	0	0	0	0	0	0	0	0	0	0	1	0	0	74	0		0
0	1	1	Blurred vision		0		1	r/o TB	1	glaucoma and DM retinopathy	0	0	2	2	1	1	0	1	1	1			0	0	1	1	0	0	1	1	1	1	0	0	0	0	0	1	0	0	0	0	1	0	1	48	1	CT	0
0	1	1	Septic shock		1	fever and shock	0		1	Acute on CKD	1	1	40	40	0	0	1	1	1	1			1	1	0	0	1	1	0	0	1	1	0	0	1	0	0	0	0	0	0	0	0	0	0	84	0		1
0	1	1	Recurrent tarry stool	5 days	1	fever	0		0		0	0	19	19	1	1	0	1	1	1			0	0	1	0	1	1	1	1	1	1	0	0	0	0	0	0	0	0	0	0	0	0	0	87	0		0
1	0	1	Left proximal tibial wound bloody discharge	7 months	1	TB knee	0		0	.		1	46	46	1	1	0		0	4			1	1	0			1	1	1	1	1	0	0	0	0	0	1	0	0	0	0	0	0	0	70	0
1	0	1	Dyspnea (COPD with 2nd infection)	2 months	1	respiratory failure (COPD with AE); poor intake with aspiration	0		1	COPD with 2nd infection		0	77	77	1	1	0		1	1			1	1	0			1	1	1	1	1	0	0	0	0	0	1	1	1	0	0	0	0	1	85	0
1	0	1	Right limbs pain (central post-stroke pain)	5 years	1	limb pain	0		1	Central post-stroke pain		0	8	8	0	0	1		1	1			1	1	0			1	1	1	1	1	0	0	0	0	0	0	0	0	0	0	1	0	0	72	0
1	0	1	Intermittent chest pain for 6 months; mild cough with blood-tinged sputum for 2 weeks (NSCLC)	6 months	1	left chest pain	0		1	Lung caner		0	26	26	0	0	1		0	4			1	1	0			1	0	0	1	1	1	1	1	0	0	0	1	1	0	0	0	0	1	86	0
1	0	1	Productive cough, intermittent fever and shortness of breath for several months and body weight loss of 20 kg in recent 1 year	1 year	0		1	cough for 1 month	0	.		0	0	0	1	1	0		0	4			0	0	1			1	1	1	1	1	0	0	0	0	0	0	0	0	0	0	0	0	0	36	0
1	0	1	Repeated infection episodes since this Feb s/p antibiotic; conscious change and fever --> ER: UTI	1 month	1	UTI	0		0	.		0	67	67	1	1	0		1	1			1	1	0			1	1	1	1	1	0	0	0	0	1	0	0	0	0	0	0	0	0	97	0
1	0	1	Progressive exertional dyspnea and productive cough --> ER: pleural effusion s/p biopsy; weight loss	1 month	0		1	known TB	0	.		0	14	14	0	0	1		0	4			1	1	0			1	0	0	1	1	0	0	1	0	0	0	1	1	0	0	0	0	1	61	0
1	0	1	Sudden onset of conscious change.	1 day	1	pnueumonia with RF	0		0	.		0	32	32	0	0	1		0	4			1	1	0			1	0	0	1	1	0	0	0	0	0	0	0	0	0	0	1	0	1	83	0
1	0	1	Cough with blood-tinged sputum and dyspnea developed since 900804 (pneumonia)	1 day	1	Dyspnea	0		1	ECD with CHF		1	53	53	0	0	1		0	4			1	1	0			1	1	1	1	1	0	0	0	0	0	0	0	0	0	0	1	0	1	18	0
1	0	1	Progressive abdominal distension	2 weeks	1	peritoneal TB	0		0	.		0	18	18	0	0	1		0	4			1	1	0			1	1	1	1	1	0	0	0	0	0	0	0	0	0	0	0	0	1	63	0
1	0	1	Fever, cough, and right chest wall pain	10 days	1	pneurmonia with FR	0		0	.		0	4	4	0	0	1		0	4			1	1	0			1	0	0	1	1	0	0	0	0	0	1	0	0	0	0	1	0	1	70	1	CT
1	0	1	Coffee-ground substance from nasogastric tube (UGI bleeding with hypotension)	4 days	1	GI bleeding with shock	0		0	.		0	38	38	1	1	0		1	1			1	1	0			1	0	0	1	1	0	0	0	0	0	0	0	0	0	0	1	0	0	87	0
1	0	1	Mucoid sputum for 5 months; midnight fever, chills, sweating, worsened airway symptoms for 2 weeks	5 months	0		1	suspected TB	0	.		0	0	0	1	1	0		0	4			0	0	1			1	1	1	1	1	0	0	0	0	0	0	0	0	0	0	0	0	0	84	0
1	0	1	Aggravated dyspnea, exertional dyspnea, and chest tightness (Poor CAPD with pulmonary congestion and pleural effusion)	2 days	1	Dyspnea	0		1	ESRD s/p CAPD with pulmonary congestion and pleural effusion		0	27	27	1	1	0		1	1			1	1	0			1	1	1	1	1	0	0	0	0	1	1	0	0	0	1	1	0	0	78	0
1	0	1	Chest pain with radiation to back since 3PM on May 19 (AMI)	1 day	1	chenst pain	0		1	CAD with AMI		0	10	10	0	0	1		1	1			1	1	0			1	1	1	1	1	0	0	0	0	0	0	1	1	0	0	1	0	1	81	0
1	0	1	Gradually deteriorated general condition for 3 months and body weight loss 5 kg in half a year; generalized malaise, poor appetite, gross hematuria for one week	6 months	0		1	CXR r/o TB	0	.		1	11	11	1	1	0		0	4			1	1	0			1	1	1	1	1	0	0	0	0	0	0	0	0	0	0	0	0	0	92	0
1	0	1	Progressive lower limbs numbness and weakness for 1 year with weight loss, anorexia, intermittent productive cough with yellowish for 1 month (L3 L4 spondylitis)	1 year	0		1	cough >3 wks	1	L3 and L4 spondylitis		0	23	23	1	1	0		1	1			1	1	0			1	0	0	1	1	0	0	0	0	0	1	0	0	0	0	1	0	1	78	0
1	0	1	Productive cough in the recent 1year.	5 days	0		1	pleural effusion, r/o TB	0	.		0	34	34	0	0	1		0	4			1	1	0			1	0	0	1	1	0	0	0	0	0	0	0	0	0	0	1	0	1	66	0
1	0	1	Anal discharge (anal cancer s/p OP)	1 month	0		1	known TB	1	anal cancer		0	71	71	1	1	0		1	1			0	0	1			1	1	1	1	1	1	0	1	0	0	0	0	0	0	0	1	0	1	55	0
1	0	1	Painless microscopic hematuria (newly diagnosed TCC)	3 weeks	1	hematuria	0		1	TCC with lung meta		0	34	34	1	1	0		1	1			1	1	0			1	1	1	0	1	1	0	1	0	0	1	0	0	0	0	1	0	1	80	0
1	0	1	Dyspnea, high fever and hypotension	3 day	1	cough <21 days; dyspnea	0		0	.		1	40	40	0	0	1		0	4			1	1	0			1	1	1	1	1	0	0	0	0	0	1	1	1	0	0	0	0	0	78	0
1	0	1	Cough with yellowish sputum	2 weeks	1	cough <21 days	0		0	.		0	16	16	1	1	0		0	4			0	0	1			1	0	0	1	1	0	0	0	0	0	1	0	0	0	0	0	0	0	77	0
1	0	1	Chyne stoke respiratory pattern noted by his son (ischemic stroke)	1 day	1	Chyne stoke respiratory pattern	0		1	Ischemic stroke		0	40	40	1	1	0		1	1			1	1	0			1	1	1	1	1	0	0	1	0	0	0	1	1	0	0	1	0	1	81	0
1	0	1	Dyspnea --> ER: pneumonia with respiratory failure, massive pleural effusion	1 day	1	Dyspnea for 8 days	0		0	.		0	41	41	1	1	0		0	4			1	1	0			1	1	1	1	1	0	0	0	0	0	0	0	0	0	0	0	0	1	94	0
1	0	1	Chest pain and hemaptysis (thoracic aneurysm rupture) --> ER s/p OP	1 month	1	Chest pain with hemaptysis	0		1	Thoracic pseudonaeurysm		1	48	48	1	1	0		1	1			1	1	0			1	1	1	1	1	0	0	0	0	0	0	0	0	0	0	1	0	0	84	1	CT
1	0	1	Exertional dyspnea, orthopnea and decreased urine output, general weakness, poor appetite --> ER: pleural effusion, Hb 6.0, Plt 88K	3 weeks	1	dyspnea for 3 weeks	0		1	Lymphoplasmacytoid lymphoma		1	13	13	0	0	1		0	4			1	1	0			1	0	0	1	1	0	0	1	0	0	0	0	0	0	0	1	0	1	86	0
1	0	1	Persistent right lung nodule	1 year	1	r/o lung cancer	0		0	.		0	7	7	0	0	1		0	4			1	1	0			0	1	1	1	1	0	0	0	0	0	0	0	0	0	0	0	0	1	38	0
1	0	1	Chronic cough with whitish sputum for years and exacerbated in recent 3 months	3 months	0		1	cough >3 wks	0	.		0	7	7	0	0	1		0	4			1	1	0			1	1	1	1	1	0	0	0	0	0	0	0	0	0	0	0	0	1	80	0
1	0	1	Left chest pain with radiation to left arm lasting 1~2 hours (unstable angina)	3 days	1	Left chest pain	0		0	.		0	8	8	0	0	1		1	1			0	0	1			1	1	1	1	1	1	1	1	0	1	1	1	1	0	0	1	0	1	73	0
1	0	1	Left chest wall mass noted for 2 months	2 months	1	RUL mass	0		0	.		0	17	17	0	0	1		0	4			1	1	0			1	0	0	1	1	0	0	0	0	0	1	0	0	0	0	0	0	1	61	0
1	0	1	Right lower lung field lesion	3 months	1	RLL mass	0		0	.		0	8	8	1	1	0		0	4			1	1	0			1	0	0	0	1	0	0	0	0	0	0	1	1	0	0	0	0	0	71	0
1	0	1	Dyspnea --> ER, CXR: pleural effusion (fluid overload s/p HD); she is a case of renal transplantation	1 week	1	dyspnea 1 week	0		1	ESRD		0	26	26	1	1	0		1	1			1	1	0			1	1	1	1	1	0	0	0	1	0	0	0	0	0	0	0	0	0	21	0
1	0	1	Right lung lesion	6 months	1	r/o recurrence of lung cancer	0		1	Lung cancer s/p right upper lobe lobectomy R/o recurrence		0	16	16	0	0	1		0	4			0	0	1			1	0	0	1	1	0	0	1	0	0	0	1	1	0	0	0	0	1	71	1	CXR
1	0	1	Fever with abdominal pain (AVF infection)	3 days	1	fever and abdominal pain	0		0	.		1	0	0	1	1	0		1	1			1	1	0			1	1	1	1	1	0	0	0	0	1	1	0	0	0	0	1	0	0	59	0
1	0	1	Progressive dyspnea with chest tightness, palpitation, cold sweating, and dry cough (heart failure)	2 months	1	progressive dyspnea with chest tightness	0		1	CHF		0	12	12	0	0	1		1	1			1	1	0			1	1	1	1	1	0	0	0	0	0	0	0	0	0	1	1	0	1	33	0
1	0	1	Dyspnea on excertion and BWL( 6kg in more than one year )	1 year	1	Dyspnea on excertion and BWL (6kg in more than one year )	0		0	.		0	10	10	0	0	1		0	4			1	1	0			1	1	1	1	1	0	0	0	0	0	0	1	1	0	0	1	0	1	83	0
1	0	1	Fever for 1 month; cough, weight loss, and poor appetite for 1 year; abd echo: multiple hepatic abscess	1 month	1	fever and hepatic tumors	0		0	.		0	28	28	0	0	1		0	2			1	1	0			1	1	1	1	1	0	0	0	0	0	0	1	1	0	0	1	0	0	84	0
1	0	1	Cough with purulent sputum, progressive dyspnea, and sweating	1 week	0		1	CXR r/o TB	0	.		0	0	0	1	1	0		0	4			0	0	1			1	0	0	1	1	0	0	0	0	0	0	0	0	0	0	0	0	1	66	1	CXR
1	0	1	Chronic cough with whitish sputum, general malaise (NSCLC)	1 year	1	cough >3 weeks	0		1	lung cancer		0	17	17	0	0	1		0	4			1	1	0			1	1	1	1	1	1	1	1	0	0	1	1	1	0	0	1	0	0	61	0
1	0	1	Gradual onset of chest tightness, unsteady agait and general weakness --> pericardial effusion s/p drainage: chronic non-caseating granulosis but negative TB culture s/p anti-TB --> NTUH, CXR: pleural effusion	1 week	0		1	pleural effusion, r/o TB	0	.		0	11	11	0	0	1		0	4			1	1	0			1	0	0	1	1	0	0	1	0	0	0	0	0	0	0	0	0	1	74	0
1	0	1	Abdomen discomfort after food intake	1 week	1	abdominal distension	0		1	liver cirrhosis with ascites, HCC, EV		0	39	39	1	1	0		1	1			1	1	0			1	1	1	1	1	0	0	1	0	0	0	0	0	0	0	0	0	1	63	0
1	0	1	Fever	2 weeks	1	fever	0		0	.		0	9	9	0	0	1		0	2			0	0	1			1	0	0	1	1	0	0	0	0	0	0	1	1	1	0	0	0	1	89	0
1	0	1	Intermittent cough and fever --> pneumonia with respiratory failure s/p ET	3 weeks	0		1	cough >3 weeks	0	.		0	15	15	1	1	0		0	4			1	1	0			1	0	0	1	1	0	0	0	0	0	0	0	0	0	0	1	0	0	84	0
1	0	1	Chock and dyspnea for 1 day, but fever and increased sputum for 1 week	1 week	1	Chock and dyspnea for 1 day, but fever and increased sputum for 1 week	0		0	.		0	11	11	0	0	1		0	4			1	1	0			1	0	0	1	1	0	0	0	0	0	0	0	0	0	0	0	0	0	85	0
1	0	1	Fever, chills, productive cough with increased sputum in recent 2 weeks	2 weeks	1	Fever, chills, productive cough with increased sputum in recent 2 weeks	0		1	NPC, newly diagnosed		0	27	27	1	1	0		0	4			1	1	0			1	1	1	1	1	1	0	1	0	0	1	0	0	0	0	1	0	1	80	0
1	0	1	General malaise, hemoptysis, poor appetite, fever, SOB, and productive cough for 3-4 days	4 days	1	cough <21 days	0		0	.		0	12	12	0	0	1		0	4			1	1	0			1	1	1	1	1	0	0	0	0	0	1	0	0	0	0	0	0	1	51	1	CXR
1	0	1	For evaluation of pleural effusion; dyspnea	6 days	1	pleural efusion	0		0	.		0	13	13	0	0	1		0	4			1	1	0			1	1	1	1	1	0	0	1	0	0	0	0	0	0	0	1	0	1	82	0
1	0	1	Productive cough for about 2 months and fever for 1 day (pneumonia)	2 months	0		1	cough >3 wks	0	.		0	11	11	1	1	0		0	4			0	0	1			1	1	1	1	1	0	0	0	0	0	0	0	0	0	0	1	0	0	80	0
1	0	1	Conscious change with poor orientation, right limb weakness, decreased verbal output, seizure, dyspnea (CVA)	3 days	1	conscious change	0		0	.		0	6	6	1	1	0		1	1			1	1	0			1	1	1	1	1	0	0	0	0	1	1	0	0	0	0	1	0	1	65	0
1	0	1	Sudden onset of left limbs weakness on 90-01-12 (CVA)	2 days	1	limb weaknesss	0		1	Recent ischemic stroke		1	52	52	1	1	0		1	1			1	1	0			1	1	1	1	1	0	0	0	0	0	0	0	0	0	0	0	0	1	85	0
1	0	1	Cough with sputum (whitish --> dark red) for 2 months; fever with chills, dyspnea, and urinary incontinence for 2 days	2 months	0		1	cough >3 wks	0	.		0	24	24	1	1	0		0	4			1	1	0			1	0	0	1	1	0	0	0	0	0	0	0	0	0	0	0	0	1	69	1	CT
1	0	1	Progressive paroxysmal nocturnal dyspnea, orthopnea, and bilateral lower leg pitting edema for 4 months and Sx exacerbated recently (CHF and pleural effusion)	4 months	1	CHF	0		1	CAD with CHF and pleural effusion		0	12	12	0	0	1		1	1			0	0	1			1	1	1	1	1	0	0	0	0	0	1	0	0	0	1	1	0	0	61	0
1	0	1	Chocking with dyspnea (aspiration pneumonia)	1 day	1	Chocking with dyspnea (aspiration pneumonia)	0		0	.		1	25	25	0	0	1		0	4			1	1	0			1	1	1	1	1	0	0	0	0	0	1	0	0	0	0	1	0	1	75	0
1	0	1	Easy fatigue for 2 months --> 8/2 GNB bacteremia at other H --> GI bleeding --> dyspnea with hypoxia s/p ET --> (COPD AE) --> NTUH	2 months	1	COPD with AE	0		1	COPD with AE		0	26	26	0	0	1		1	1			1	1	0			1	0	0	1	1	0	0	0	0	0	0	1	1	0	0	0	0	1	83	0
1	0	1	Exacerbation of cough with increased whitish sputum for 2 weeks; dyspnea --> ER visit (pneumothorax)	2 weeks	1	Pneumoconiosis with pneumothorax	0		1	Pneumothorax		0	6	6	0	0	1		1	1			1	1	0			1	1	1	1	1	0	0	0	0	0	0	1	1	0	0	0	0	1	60	0
1	0	1	Intermittent night fever and chills for two weeks, productive cough for 20 days	20 days	0		1	pnuemonia	0	.		0	9	9	0	0	1		0	4			1	1	0			1	0	0	0	1	0	0	1	0	0	0	1	1	0	0	0	0	1	72	0
1	0	1	Fever, productive cough with purulent sputum, hemoptysis, and dyspnea since 9.9 afternoon	5 days	1	pneumonia	0		0	.		1	50	50	0	0	1		0	4			1	1	0			1	1	1	1	1	0	0	0	0	0	0	1	1	0	0	0	0	0	61	0
1	0	1	General weakness, poor appetite and body weight loss, non-productive cough, mild fever	3 months	0		1	cough >3 wks	0	.		0	0	0	1	1	0		0	4			0	0	1			1	1	1	1	1	0	0	0	0	0	1	0	0	0	0	0	0	0	62	1	CT
1	0	1	Productive cough, night fever, chills, sweating, weakness, malaise, weight loss, poor appetite	15 days	1	pneumonia and LAP	0		0	.		0	9	9	1	1	0		0	4			1	1	0			1	0	0	0	1	0	0	0	0	0	0	0	0	0	0	0	0	1	71	0
1	0	1	Dyspnea and consciousness disturbanced since Nov 20 (pneumonia with septic shock; SCC with lung meta)	1 day	0		1	known TB	1	Squamous cell carcinoma		0	0	0	1	1	0		1	1			1	1	0			1	0	0	1	0	1	1	1	0	0	0	1	1	0	0	1	0	1	74	0
1	0	1	Poor appetite with progressive dyspnea since Oct 2001 --> other H --> empyema s/p ET and chest tube --> referred to NTUH for persistent pneumothorax		1	Poor appetite with progressive dyspnea since Oct 2001	0		0	.		1	24	24	0	0	1		1	1			1	1	0			1	0	0	1	1	0	0	0	0	0	0	0	0	0	0	0	0	1	89	0
1	0	1	Bilateral leg weakness and urinary retention for 2 days (T12 spinal cord compression s/p OP)	2 days	1	Bilateral leg weakness and urinary retention for 2 days	0		1	T12 spinal cord compression s/p OP		0	50	50	0	0	1		1	1			1	1	0			1	1	1	1	1	1	0	1	0	0	0	0	0	0	0	0	0	1	86	0
1	0	1	Poor appetite, jaundice, easy fatigue in recent 3-4 days (HBV with acute exacerbation); chronic productive cough with low grade fever s/p ABx --> improved	1 month	0		1	cough >3 weeks	1	HBV with acute exacerbation		0	17	17	0	0	1		1	1			1	1	0			1	1	1	1	1	0	0	0	0	0	0	1	1	0	0	0	0	1	40	0
1	0	1	Chest pain --> CXR: lung tumor in other H --> NTUH for OP		1	lung mass	0		0	.		1	11	11	0	0	1		0	4			1	1	0			1	0	0	1	1	0	0	0	0	0	0	0	0	0	0	0	0	1	40	0
1	0	1	Fever, chills and dyspnea occurred on 1/18	30 days	0		1	progressive dyspnea and cough with yellowish sputum without fever, poor appetite and general malaise with BWL	0	.		0	13	13	1	1	0		0	4			0	0	1			1	1	1	1	1	0	0	0	0	0	0	1	1	0	0	0	0	1	76	0
1	0	1	Dyspnea and productive cough since Dec 27	7 days	1	pleural effusion r/o cancer	0		0	.		0	11	11	0	0	1		0	4			1	1	0			1	1	1	1	1	0	0	0	0	0	0	0	0	0	1	1	0	1	94	0
1	0	1	fever and chills with productive cough	5 days	1	zoster	0		0	.		0	29	29	1	1	0		1	1			1	1	0			1	1	1	1	1	0	0	0	0	0	0	1	1	0	0	0	0	1	69	0
1	0	1	Sudden onset of conscious drowsiness and persistent tarry stool for days on 3/12 and 3/13/2001 --> UGI bleeding with shock	2 days	1	GI bleeding with shock	0		1	GU with bleeding and shock		0	29	29	0	0	1		1	1			1	1	0			1	1	1	1	1	0	0	0	0	0	0	0	0	0	0	0	0	1	77	0
1	0	1	Dry cough for 4 months, right lower chest pain for 2 weeks	4 months	0		1	cough >3 weeks	0	.		0	11	11	0	0	1		0	4			1	1	0			1	1	1	1	1	0	0	0	0	0	0	0	0	0	0	0	0	0	45	0
1	0	1	General weakness for 3 months --> Dyspnea -> OPD -> ER	3 months	0		1	pleural effusion, r/o TB	0	.		0	8	8	1	1	0		0	4			0	0	1			1	1	1	1	1	0	0	0	0	0	0	1	1	0	0	0	0	0	80	0
1	0	1	Productive cough since Oct 1999 and hoarseness for one month	6 months	1	vocal cord TB	0		0	.		0	3	3	0	0	1		0	4			1	1	0			1	1	1	1	1	0	0	0	0	0	0	0	0	0	0	0	0	0	20	0
1	0	1	Productive cough and poor appetite for one month	1 month	0		1	Productive cough and poor appetite for one month	0	.		0	0	0	1	1	0		0	4			0	0	1			1	1	1	1	1	0	0	0	0	0	0	0	0	0	0	0	0	1	73	1	CXR
1	0	1	Sudden onset of hemoptysis on Feb 1 --> ER -> Bronchoscopy: massive bleeding from left main bronchus s/p TAE	1 day	1	Severe cough followed bymassive hemoptysis	0		0	.		0	13	13	0	0	1		0	4			1	1	0			1	1	1	0	1	0	0	0	0	0	0	1	1	0	0	0	0	1	67	0
1	0	1	Dry cough and short of breath --> visit ER for intolerate dyspnea --> CXR: pleural effusion, elevated CK/CKMB (AMI, CHF)	2 weeks	1	Dry cough and short of breath	0		1	CAD with AMID		0	48	48	1	1	0		1	1			1	1	0			1	1	1	1	1	0	0	0	0	0	0	0	0	0	1	0	0	0	82	0
1	0	1	Poor appetite, abdominal fullness, abdominal mass and body weight loss	3 months	1	Poor appetite, abdominal fullness, abdominal mass and body weight loss ; GI TB	0		0	.		0	47	47	1	1	0		0	4			0	0	1			1	1	1	1	1	0	0	0	0	0	0	0	0	0	0	0	0	1	83	0
1	0	1	Dry cough for one month and hemoptysis for one day	1 month	0		1	CXR r/o TB	0	.		0	0	0	1	1	0		0	4			1	1	0			1	1	1	1	1	0	0	0	0	0	0	0	0	0	0	0	0	1	31	1	CT
1	0	1	Low grade fever and body weight loss --> fever and dyspnea twice --> ER: CXR: cavitary lesion	1 month	0		1	CXR r/o TB	0	.		0	2	2	1	1	0		0	4			1	1	0			1	1	1	1	1	0	0	0	0	0	0	1	1	0	0	0	0	1	74	1	CXR
1	0	1	Induration with painful sensation over right forearm, right medial thigh and left angle for 10 days	10 days	1	carbuncle with severe leukocytosis	0		1	Carbuncle; for Dx of AML		0	86	86	1	1	0		1	1			1	1	0			1	1	1	1	1	1	0	1	0	0	0	0	0	0	0	0	0	1	48	0
1	0	1	Progressive abdominal distension was noted 3 weeks --> ER --> chylous ascites --> admission --> early relapse s/p C/T	3 weeks	1	Nausea, poor intake and hiccup	0		1	Lymphoma		0	52	52	1	1	0		1	1			1	1	0			1	1	1	1	1	1	1	1	0	0	0	0	0	0	0	0	0	1	51	1	CT
1	0	1	Tarry stool for one week and fresh blood-tiged stool --> ER --> hypotension (bloody ascites and pleural effusion)	1 day	1	fresh-blood tinged stool	0		0	.		0	6	6	0	0	1		1	1			1	1	0			1	1	1	1	1	0	0	0	0	0	0	0	0	1	0	0	0	0	70	0
1	0	1	Nausea,vomiting and conscious change on 2000-2-17 (SAH)	1 day	1	Nausea,vomiting and conscious change	0		1	SAH		1	62	62	1	1	0		1	1			1	1	0			1	1	1	1	1	0	0	0	0	0	0	0	0	0	0	1	0	1	69	0
1	0	1	Oligouria (GNB bacteremia)	2 days	1	bacteremia with shock	0		0	.		0	35	35	0	0	1		1	1			1	1	0			1	0	0	1	1	0	0	0	0	0	0	0	0	0	0	1	0	1	79	0
1	0	1	Consciousness disturbance on 90-3-1 (meningitis) --> Lung lesion; weight loss, general weakness, malaise for months	7 days	1	Consciousness disturbance (TB meningitis)	0		0	.		0	22	22	0	0	1		0	4			1	1	0			1	0	0	1	1	0	0	0	0	0	0	0	0	0	0	0	0	1	17	0
1	0	1	Left upper stretching pain when lifting heavy material for 3 months	3 months	1	Left upper stretching pain when lifting heavy material	0		0	.		0	10	10	0	0	1		0	4			1	1	0			1	0	0	1	1	0	0	0	0	0	0	0	0	0	0	0	0	0	25	1	CT
1	0	1	For surgical intervention for advanced pulmonary MDRTB; TB diagnosed since 1998		0		1	known TB	0	.		1	2	2	1	1	0		0	4			1	1	0			1	0	0	0	0	0	0	0	0	0	0	1	1	0	0	0	0	0	61	1	CXR
1	0	1	Increased urinary frequency, noctouria, constipation for about one month, fever and chills happened yesterday (UTI); lung tumor was noted during hospitalization	1 month	1	UTI/lung mass	0		0	.		0	19	19	0	0	1		1	1			1	1	0			1	1	1	1	1	1	1	1	0	0	1	0	0	0	0	0	0	1	81	0
1	0	1	General weakness, weight loss, poor appetite, chest tightness, epigastralgia	1 month	0		1	CXR r/o TB	0	.		0	0	0	1	1	0		0	4			0	0	1			1	1	1	1	1	0	0	0	0	0	1	0	0	0	0	1	0	1	63	1	CXR
1	0	1	Apnea and respiratory failure s/p ET in other H --> NTUH because of no isolation room available in other H; pulmonary TB has been treated for 10 years		0		1	known TB	0	.		0	0	0	1	1	0		1	1			0	0	1			1	1	1	0	0	0	0	0	0	0	0	1	1	0	0	0	0	1	43	0
1	0	1	Cough with whitish sputum for 2 weeks followed by chest pain in recent 3 days (pneumothorax)	2 weeks	0		1	CXR r/o TB	0	.		0	0	0	1	1	0		0	4			0	0	1			1	1	1	0	1	0	0	0	0	0	0	0	0	0	0	0	0	1	42	1	CXR
1	0	1	Persistent cough for 2 months followed by high fever for 2 weeks	2 months	0		1	CXR r/o TB; cough >3weeks	0	.		0	9	9	1	1	0		0	4			0	0	1			1	1	1	1	1	0	0	0	0	0	0	0	0	0	0	0	0	1	20	1	CXR
1	0	1	Cough with whitish sputum for 5 months	5 months	0		1	cough >3 weeks	1	DM with poor control		0	10	10	1	1	0		0	4			0	0	1			1	1	1	1	1	0	0	0	0	0	1	0	0	0	0	0	0	0	64	0
1	0	1	For surgical intervention of MDRTB; pulmonary TB was impressed in Dec 1999 s/p anti-TB irregularly		0		1	known TB	0	.		1	9	9	1	1	0		0	4			1	1	0			0	0	0	0	0	0	0	0	0	0	0	1	1	0	0	0	0	1	20	1	CXR
1	0	1	Dyspnea, fever, and aggravated hoarseness since 90-4-27 night; three episodes of dyspnea since Feb 2001 (acute laryhgotracheobronchitis)	3 days	1	Dyspnea, fever, and aggravated hoarseness	0		0			0	6	6	0	0	1		1	1			1	1	0			1	1	1	1	1	0	0	0	0	0	0	0	0	0	0	0	0	0	23	0
1	0	1	General weakness, fever and chills	7 days	1	Fever, chills for one week; r/o liver abscess	0		0			1	67	67	1	1	0		0	2			1	1	0			1	1	1	1	1	0	0	0	0	0	0	0	0	0	1	0	0	0	73	0
1	0	1	General malaise, drowsy consciousness, poor oral intake, cough with whitish sputum, and rhinorrhea for 2 weeks --> Fever and dyspnea on May 4	2 weeks	1	General malaise, drowsy consciousness, poor oral intake, cough with whitish sputum, and rhinorrhea for 2 weeks; cough <2 weeks	0		0			0	7	7	0	0	1		0	4			0	0	1			1	1	1	1	1	0	0	0	0	0	1	0	0	0	0	0	0	1	84	0
1	0	1	Vertigo and general weakness for one day --> AFS (+); cough with yellowish sputum since this Feb	1 day	1	Sudden vertigo and general weakness when sitting on 4/15	0		0			0	0	0	1	1	0		0	4			0	0	1			0	1	1	1	1	0	0	0	0	0	1	0	0	1	0	0	0	1	42	0
1	0	1	Progressive quadriplegia for 5 days (Guillain-Barre Syndrome); cough with sputum production and general malaise for 2 weeks	5 days	1	Progressive quadriplegia for 5 days (Guillain-Barre Syndrome)	0		1	Progressive quadriplegia for 5 days (Guillain-Barre Syndrome)		0	55	55	0	0	1		1	1			1	1	0			1	1	1	1	1	0	0	0	0	0	0	0	0	0	0	0	0	1	70	0
1	0	1	Fever, dry cough, general malaise	2 days	1	cough <3 weeks	0		0			0	19	19	0	0	1		0	4			1	1	0			1	1	1	0	1	0	0	0	0	0	0	1	1	0	0	1	0	1	77
1	0	1	Three episodes of cough, productive cough, rhinorrhea since early Jun --> CXR: abnormal lesions, weight loss (+)	3 weeks	0		1	cough >3 weeks	0			0	8	8	0	0	1		0	4			1	1	0			1	1	1	1	1	0	0	0	0	0	0	0	0	0	0	0	0	0	47	0
1	0	1	Abnormal lesion in CXR in checkup; no cough, weight loss, and fever	2 weeks	1	lung mass	0		1	Lung cancer		1	24	24	0	0	1		0	4			1	1	0			1	0	0	1	1	1	1	1	0	0	0	0	0	0	0	0	0	0	61	0
1	0	1	Fever, chills, malaise	2 days	1	fever in recent days	0		1	COPD with 2nd infection		0	7	7	0	0	1		0	4			0	0	1			1	1	1	1	1	0	0	0	0	0	0	1	1	0	0	0	0	1	80	0
1	0	1	Massive hemoptysis around 10 pm at home tonight	1 day	0		1	known TB	0			0	0	0	1	1	0		0	4			0	0	1			1	1	1	0	0	0	0	0	0	0	0	1	1	0	0	0	0	0	29	0
1	0	1	Repeated pneumonia to other H; dyspnea --> asthma --> pneumonia s/p ABx --> Chest tightness with elevated cardiac enzyme at other H	1 day	0		1	CXR r/o TB	1	CAD with AMI		0	28	28	1	1	0		1	1			1	1	0			1	1	1	1	1	0	0	0	0	0	1	0	0	0	1	1	0	1	79	0
1	0	1	Poor appetite, general weakness, weight loss	1 month	0		1	CXR r/o TB	0			0	0	0	1	1	0		0	4			0	0	1			1	1	1	1	1	0	0	0	0	0	0	0	0	0	0	0	0	1	87	0
1	0	1	Productive cough and fever	1 month	0		1	cough >3 wks	0			0	0	0	1	1	0		0	4			0	0	1			1	1	1	1	1	0	0	0	0	0	0	0	0	0	0	0	0	0	21	0
1	0	1	Fever	1 month	1	fever	0		0			1	2	2	1	1	0		0	4			1	1	0			1	1	1	1	1	0	0	0	0	0	0	0	0	0	0	0	0	1	59	0
1	0	1	Fever with chills, deteriorated productive cough and dyspnea since July 5, 2001	15 days	1	cough <21 days	0		1	COPD with 2nd infection		0	6	6	1	1	0		0	4			0	0	1			1	1	1	0	1	0	0	0	0	0	0	1	1	0	0	1	0	1	85	0
1	0	1	Persistent fever off-and-on since June 20, 2001; general weakness, weight loss, chest discomfort, oral ulcer	1 month	1	FUO; mediastinal TB	0		0			0	19	19	0	0	1		0	2			1	1	0			1	1	1	1	1	0	0	0	0	0	0	0	0	0	0	0	0	0	22	0
1	0	1	Fever with chills after dry cough and hoarseness for 3 days on Jul 27	3 days	1	cough <21 days	0		0			0	11	11	0	0	1		0	4			1	1	0			1	1	1	1	1	0	0	0	0	0	0	0	0	0	0	0	0	1	29	0
1	0	1	Sudden onset of dizziness, headache, and vomiting on 8/24/2001 (left cerebellar hemangioblastoma s/p OP)	1 day	1	stroke	0		1	left cerebellar hemangioblastoma s/p OP		0	94	94	1	1	0		1	1			1	1	0			1	1	1	1	1	1	0	1	0	0	0	0	0	0	0	0	0	1	28	0
1	0	1	Fever with chills, productive cough, dyspnea started on 8/8 --> HoPin H treated as pneumonia --> referrted to NTUH due to leukopenia	1 day	0		1	known TB	1	leukopenia r/o MDS		0	21	21	0	0	1		1	1			1	1	0			0	1	1	1	1	0	0	0	0	0	0	0	0	0	0	0	0	0	45	0
1	0	1	Constipation, poor appetite and elevated PSA for several days (TB infection); prlonged dry cough was also noted		1	prostate TB; PSA; chronic cough	0		0			0	7	7	0	0	1		0	4			1	1	0			1	1	1	1	1	0	0	0	0	0	0	0	0	0	0	0	0	1	78	0
1	0	1	Fever with chills, cough with intermittent gray sputum, and weight loss	1 year	0		1	cough >3 wks	0			0	10	10	0	0	1		0	4			1	1	0			1	1	1	1	1	0	0	0	0	0	0	0	0	0	0	0	0	1	82	0
1	0	1	A soft mass palpable at the lateral aspect of left knee (TB infection)	3 month	1	Knee TB	0		0			0	19	19	0	0	1		0	4			1	1	0			1	1	1	1	1	0	0	0	0	0	0	0	0	0	0	0	0	1	85	0
1	0	1	Fever and productive cough 10 days ago -> other H treated as pneumonia -> progressive abdominal distention for five days (ileus) --> NTUH	5 days	1	progressive abdominal distention	0		0			0	29	29	0	0	1		1	1			1	1	0			1	1	1	1	1	0	0	0	0	0	0	0	0	0	0	1	0	1	79	0
1	0	1	orthopnea and palpitation	1 week	1	cough <21 days	0		1	AF and CHF		1	21	21	0	0	1		0	4			1	1	0			1	1	1	1	1	0	0	1	0	0	0	0	0	0	1	1	0	0	78	0
1	0	1	For autologous pheripheral blood stem cells transplantation		1	For autologous pheripheral blood stem cells transplantation	0		1	PBSCT		1	51	51	0	0	1		1	1			1	1	0			1	1	1	1	1	0	0	1	1	0	0	0	0	0	0	0	0	1	42	0
[truncated: 30 more columns]
